# Supplementary material for: Modulatory Effects of Atractylodin and β-Eudesmol on Human Cytochrome P450 Enzymes: Potential Drug-Drug Interactions
Source: Molecules. 2023 Mar 31;28(7):3140. doi: 10.3390/molecules28073140 (PMC10095747; doi:10.3390/molecules28073140)
Supplement: Supplementary file 1 [file molecules-28-03140-s001.zip]

Archive with 1 entries (1 files):
- molecules-2310064-supplementary.pdf
